# Supplementary material for: Transcription analyses of differentially expressed mRNAs, lncRNAs, circRNAs, and miRNAs in the growth plate of rats with glucocorticoid-induced growth retardation
Source: PeerJ. 2023 Jan 16;11:e14603. doi: 10.7717/peerj.14603 (PMC9851049; doi:10.7717/peerj.14603)
Supplement: Supplemental Information 9 — mRNAs in Fig. S2(Table S8) were used for KEGG enrichment analysis. [file peerj-11-14603-s009.xlsx]

## Sheet: 7d ceRNA network
Table S9. KEGG pathway analysis of genes in the Dex 7d group ceRNA network. Pathways with p values smaller than 0.05 were regarded as statistically significant enriched. Statistical test method: hypergeometric test / Fisher's exact test. FDR correction method: Benjamini and Hochberg.
KEGG_A_class	KEGG_B_class	Pathway	Input number (378)	Background number (7989)	p value	Corrected p Value	Pathway ID	Genes	K_IDs
Metabolism	Global and overview maps	Metabolic pathways	12	1643	0.831193	0.864251	ko01100	ENSRNOG00000030111;ENSRNOG00000028368;ENSRNOG00000046261;ENSRNOG00000017020;ENSRNOG00000052564;ENSRNOG00000011150;ENSRNOG00000011497;ENSRNOG00000007951;ENSRNOG00000018911;ENSRNOG00000002051;ENSRNOG00000007931;ENSRNOG00000038140	K00497+K00894+K14379+K03084+K00432+K01135+K00128+K00710+K01103+K20279+K12321+K11424
Environmental Information Processing	Signal transduction	MAPK signaling pathway	11	311	0.000106214	0.0194371	ko04010	ENSRNOG00000013177;ENSRNOG00000007036;ENSRNOG00000005854;ENSRNOG00000014061;ENSRNOG00000021098;ENSRNOG00000018659;ENSRNOG00000021061;ENSRNOG00000042411;ENSRNOG00000004726;ENSRNOG00000006612;ENSRNOG00000017392	K04416+K04674+K05465+K04459+K12361+K05453+K04414+K04373+K04443+K04432+K18497
Environmental Information Processing	Signal transduction	Rap1 signaling pathway	10	308	0.00044236	0.0404759	ko04015	ENSRNOG00000007422;ENSRNOG00000005854;ENSRNOG00000014476;ENSRNOG00000010219;ENSRNOG00000004165;ENSRNOG00000021098;ENSRNOG00000018659;ENSRNOG00000008428;ENSRNOG00000006612;ENSRNOG00000017392	K05730+K05465+K23487+K08732+K06070+K12361+K05453+K04145+K04432+K18497
Human Diseases	Cancers	Pathways in cancer	8	576	0.148933	0.757839	ko05200	ENSRNOG00000007036;ENSRNOG00000010219;ENSRNOG00000021098;ENSRNOG00000018445;ENSRNOG00000008332;ENSRNOG00000013673;ENSRNOG00000017392;ENSRNOG00000018669	K04674+K08732+K12361+K09821+K06226+K08736+K18497+K11218
Environmental Information Processing	Signal transduction	PI3K-Akt signaling pathway	7	478	0.140892	0.757839	ko04151	ENSRNOG00000048472;ENSRNOG00000012208;ENSRNOG00000005854;ENSRNOG00000018659;ENSRNOG00000001254;ENSRNOG00000017392;ENSRNOG00000018669	K04659+K06590+K05465+K05453+K06238+K18497+K11218
Environmental Information Processing	Signal transduction	Ras signaling pathway	6	335	0.0824683	0.757839	ko04014	ENSRNOG00000017671;ENSRNOG00000005854;ENSRNOG00000010219;ENSRNOG00000021098;ENSRNOG00000018659;ENSRNOG00000017392	K12380+K05465+K08732+K12361+K05453+K18497
Cellular Processes	Cellular community - eukaryotes	Focal adhesion	5	210	0.0414058	0.757839	ko04510	ENSRNOG00000048472;ENSRNOG00000012208;ENSRNOG00000007422;ENSRNOG00000001254;ENSRNOG00000052064	K04659+K06590+K05730+K06238+K06275
Environmental Information Processing	Signaling molecules and interaction	Cell adhesion molecules (CAMs)	5	259	0.0851694	0.757839	ko04514	ENSRNOG00000036711;ENSRNOG00000030431;ENSRNOG00000012208;ENSRNOG00000030515;ENSRNOG00000003365	K06477+K06752+K06590+K06757+K06780
Human Diseases	Infectious diseases	Herpes simplex infection	5	441	0.368773	0.783562	ko05168	ENSRNOG00000030431;ENSRNOG00000047076;ENSRNOG00000042137;ENSRNOG00000057159;ENSRNOG00000018735	K06752+K14216+K12654+K09228+K06505
Human Diseases	Infectious diseases	Hepatitis B	4	170	0.0678887	0.757839	ko05161	ENSRNOG00000013177;ENSRNOG00000007036;ENSRNOG00000006612;ENSRNOG00000018669	K04416+K04674+K04432+K11218
Cellular Processes	Cellular community - eukaryotes	Tight junction	4	173	0.0714175	0.757839	ko04530	ENSRNOG00000013177;ENSRNOG00000013836;ENSRNOG00000054080;ENSRNOG00000016291	K04416+K20638+K21110+K21099
Organismal Systems	Immune system	Chemokine signaling pathway	4	183	0.0838462	0.757839	ko04062	ENSRNOG00000007422;ENSRNOG00000021098;ENSRNOG00000009912;ENSRNOG00000018669	K05730+K12361+K08891+K11218
Cellular Processes	Cell growth and death	Cellular senescence	4	184	0.0851444	0.757839	ko04218	ENSRNOG00000007036;ENSRNOG00000001195;ENSRNOG00000004726;ENSRNOG00000006612	K04674+K04973+K04443+K04432
Environmental Information Processing	Signal transduction	cAMP signaling pathway	4	220	0.138089	0.757839	ko04024	ENSRNOG00000007422;ENSRNOG00000008428;ENSRNOG00000028404;ENSRNOG00000017912	K05730+K04145+K15494+K05853
Cellular Processes	Cell motility	Regulation of actin cytoskeleton	4	222	0.141356	0.757839	ko04810	ENSRNOG00000012208;ENSRNOG00000007422;ENSRNOG00000017392;ENSRNOG00000036829	K06590+K05730+K18497+K05750
Human Diseases	Cancers	Proteoglycans in cancer	4	226	0.147985	0.757839	ko05205	ENSRNOG00000007422;ENSRNOG00000008332;ENSRNOG00000014294;ENSRNOG00000017392	K05730+K06226+K05697+K18497
Organismal Systems	Environmental adaptation	Thermogenesis	4	251	0.191955	0.757839	ko04714	ENSRNOG00000017030;ENSRNOG00000010557;ENSRNOG00000042411;ENSRNOG00000006612	K11653+K11650+K04373+K04432
Cellular Processes	Transport and catabolism	Endocytosis	4	268	0.223971	0.757839	ko04144	ENSRNOG00000007036;ENSRNOG00000006079;ENSRNOG00000025584;ENSRNOG00000060550	K04674+K12494+K17848+K12471
Human Diseases	Infectious diseases	Tuberculosis	4	289	0.26528	0.757839	ko05152	ENSRNOG00000030431;ENSRNOG00000006548;ENSRNOG00000002659;ENSRNOG00000018735	K06752+K06560+K08060+K06505
Human Diseases	Immune diseases	Rheumatoid arthritis	4	293	0.273319	0.757839	ko05323	ENSRNOG00000030431;ENSRNOG00000046261;ENSRNOG00000005854;ENSRNOG00000018659	K06752+K14379+K05465+K05453
Cellular Processes	Transport and catabolism	Phagosome	4	300	0.287489	0.760589	ko04145	ENSRNOG00000048472;ENSRNOG00000030431;ENSRNOG00000006548;ENSRNOG00000018371	K04659+K06752+K06560+K07375
Human Diseases	Infectious diseases	HTLV-I infection	4	336	0.361606	0.783562	ko05166	ENSRNOG00000030431;ENSRNOG00000013177;ENSRNOG00000007036;ENSRNOG00000018669	K06752+K04416+K04674+K11218
Human Diseases	Cancers	Transcriptional misregulation in cancers	4	386	0.464031	0.783562	ko05202	ENSRNOG00000012208;ENSRNOG00000004693;ENSRNOG00000003098;ENSRNOG00000038140	K06590+K09355+K06532+K11424
Human Diseases	Infectious diseases	Epstein-Barr virus infection	4	427	0.543767	0.783562	ko05169	ENSRNOG00000030431;ENSRNOG00000047076;ENSRNOG00000006612;ENSRNOG00000018669	K06752+K14216+K04432+K11218
Organismal Systems	Endocrine system	Cortisol synthesis and secretion	3	68	0.0234902	0.757839	ko04927	ENSRNOG00000030111;ENSRNOG00000018445;ENSRNOG00000004693	K00497+K09821+K09355
Cellular Processes	Cellular community - eukaryotes	Adherens junction	3	78	0.0334479	0.757839	ko04520	ENSRNOG00000007036;ENSRNOG00000034025;ENSRNOG00000014294	K04674+K05698+K05697
Organismal Systems	Circulatory system	Cardiac muscle contraction	3	89	0.0465514	0.757839	ko04260	ENSRNOG00000007445;ENSRNOG00000000879;ENSRNOG00000017912	K00476+K12041+K05853
Human Diseases	Cardiovascular diseases	Hypertrophic cardiomyopathy (HCM)	3	93	0.051859	0.757839	ko05410	ENSRNOG00000012208;ENSRNOG00000018445;ENSRNOG00000017912	K06590+K09821+K05853
Environmental Information Processing	Signaling molecules and interaction	ECM-receptor interaction	3	95	0.0546185	0.757839	ko04512	ENSRNOG00000048472;ENSRNOG00000012208;ENSRNOG00000001254	K04659+K06590+K06238
Human Diseases	Cancers	Colorectal cancer	3	97	0.0574474	0.757839	ko05210	ENSRNOG00000007036;ENSRNOG00000010219;ENSRNOG00000013673	K04674+K08732+K08736
Organismal Systems	Endocrine system	Aldosterone synthesis and secretion	3	99	0.0603448	0.757839	ko04925	ENSRNOG00000004165;ENSRNOG00000018445;ENSRNOG00000027264	K06070+K09821+K13806
Human Diseases	Infectious diseases	Toxoplasmosis	3	121	0.0964692	0.757839	ko05145	ENSRNOG00000030431;ENSRNOG00000006612;ENSRNOG00000002659	K06752+K04432+K08060
Organismal Systems	Nervous system	Neurotrophin signaling pathway	3	127	0.107564	0.757839	ko04722	ENSRNOG00000013177;ENSRNOG00000042411;ENSRNOG00000004726	K04416+K04373+K04443
Organismal Systems	Development	Osteoclast differentiation	3	130	0.113292	0.757839	ko04380	ENSRNOG00000046261;ENSRNOG00000007036;ENSRNOG00000018659	K14379+K04674+K05453
Environmental Information Processing	Signal transduction	FoxO signaling pathway	3	134	0.121107	0.757839	ko04068	ENSRNOG00000007036;ENSRNOG00000025584;ENSRNOG00000047014	K04674+K17848+K15010
Cellular Processes	Transport and catabolism	Lysosome	3	147	0.147796	0.757839	ko04142	ENSRNOG00000046261;ENSRNOG00000011150;ENSRNOG00000011054	K14379+K01135+K12387
Human Diseases	Endocrine and metabolic diseases	Cushing syndrome	3	158	0.171736	0.757839	ko04934	ENSRNOG00000030111;ENSRNOG00000018445;ENSRNOG00000004693	K00497+K09821+K09355
Organismal Systems	Immune system	Fc epsilon RI signaling pathway	3	171	0.201339	0.757839	ko04664	ENSRNOG00000017020;ENSRNOG00000007422;ENSRNOG00000006612	K03084+K05730+K04432
Organismal Systems	Immune system	B cell receptor signaling pathway	3	182	0.227271	0.757839	ko04662	ENSRNOG00000017020;ENSRNOG00000007422;ENSRNOG00000014294	K03084+K05730+K05697
Human Diseases	Cancers	Hepatocellular carcinoma	3	183	0.229661	0.757839	ko05225	ENSRNOG00000017030;ENSRNOG00000010557;ENSRNOG00000007036	K11653+K11650+K04674
Human Diseases	Infectious diseases	Influenza A	3	184	0.232057	0.757839	ko05164	ENSRNOG00000030431;ENSRNOG00000047076;ENSRNOG00000002659	K06752+K14216+K08060
Organismal Systems	Immune system	Antigen processing and presentation	3	189	0.244102	0.757839	ko04612	ENSRNOG00000030431;ENSRNOG00000002659;ENSRNOG00000018735	K06752+K08060+K06505
Organismal Systems	Immune system	NOD-like receptor signaling pathway	3	191	0.24895	0.757839	ko04621	ENSRNOG00000047076;ENSRNOG00000042137;ENSRNOG00000006695	K14216+K12654+K10630
Organismal Systems	Immune system	Th17 cell differentiation	3	198	0.26603	0.757839	ko04659	ENSRNOG00000030431;ENSRNOG00000007036;ENSRNOG00000018669	K06752+K04674+K11218
Human Diseases	Cardiovascular diseases	Dilated cardiomyopathy (DCM)	3	198	0.26603	0.757839	ko05414	ENSRNOG00000012208;ENSRNOG00000018445;ENSRNOG00000017912	K06590+K09821+K05853
Human Diseases	Infectious disease: bacterial	Yersinia infection	3	218	0.315482	0.769776	ko05135	ENSRNOG00000007422;ENSRNOG00000042411;ENSRNOG00000006612	K05730+K04373+K04432
Organismal Systems	Immune system	Intestinal immune network for IgA production	3	234	0.355264	0.783562	ko04672	ENSRNOG00000030431;ENSRNOG00000012208;ENSRNOG00000004405	K06752+K06590+K13073
Environmental Information Processing	Signaling molecules and interaction	Cytokine-cytokine receptor interaction	3	287	0.483383	0.783562	ko04060	ENSRNOG00000011680;ENSRNOG00000007036;ENSRNOG00000018659	K22628+K04674+K05453
Human Diseases	Infectious diseases	Human papillomavirus infection	3	364	0.645114	0.821017	ko05165	ENSRNOG00000048472;ENSRNOG00000012208;ENSRNOG00000001254	K04659+K06590+K06238
Environmental Information Processing	Signaling molecules and interaction	Neuroactive ligand-receptor interaction	3	372	0.659755	0.821017	ko04080	ENSRNOG00000008428;ENSRNOG00000018445;ENSRNOG00000056558	K04145+K09821+K05175
Human Diseases	Neurodegenerative diseases	Alzheimer disease	3	382	0.677451	0.821017	ko05010	ENSRNOG00000018659;ENSRNOG00000018371;ENSRNOG00000017912	K05453+K07375+K05853
Organismal Systems	Endocrine system	Renin-angiotensin system	2	44	0.0598959	0.757839	ko04614	ENSRNOG00000018445;ENSRNOG00000011561	K09821+K01393
Human Diseases	Substance dependence	Cocaine addiction	2	50	0.0749398	0.757839	ko05030	ENSRNOG00000008428;ENSRNOG00000028404	K04145+K15494
Organismal Systems	Digestive system	Cholesterol metabolism	2	54	0.0855657	0.757839	ko04979	ENSRNOG00000050860;ENSRNOG00000020713	K05664+K20464
Human Diseases	Neurodegenerative diseases	Amyotrophic lateral sclerosis (ALS)	2	67	0.122808	0.757839	ko05014	ENSRNOG00000052564;ENSRNOG00000006612	K00432+K04432
Organismal Systems	Immune system	RIG-I-like receptor signaling pathway	2	68	0.125817	0.757839	ko04622	ENSRNOG00000013177;ENSRNOG00000042137	K04416+K12654
Metabolism	Amino acid metabolism	Lysine degradation	2	72	0.138028	0.757839	ko00310	ENSRNOG00000011497;ENSRNOG00000038140	K00128+K11424
Organismal Systems	Digestive system	Bile secretion	2	76	0.150487	0.757839	ko04976	ENSRNOG00000050860;ENSRNOG00000014652	K05664+K09869
Metabolism	Carbohydrate metabolism	Inositol phosphate metabolism	2	81	0.166362	0.757839	ko00562	ENSRNOG00000017020;ENSRNOG00000002051	K03084+K20279
Human Diseases	Cardiovascular diseases	Arrhythmogenic right ventricular cardiomyopathy (ARVC)	2	81	0.166362	0.757839	ko05412	ENSRNOG00000012208;ENSRNOG00000017912	K06590+K05853
Human Diseases	Cancers	Pancreatic cancer	2	85	0.179265	0.757839	ko05212	ENSRNOG00000007036;ENSRNOG00000010219	K04674+K08732
Cellular Processes	Cellular community - eukaryotes	Gap junction	2	91	0.198891	0.757839	ko04540	ENSRNOG00000008428;ENSRNOG00000018371	K04145+K07375
Organismal Systems	Endocrine system	GnRH signaling pathway	2	96	0.215439	0.757839	ko04912	ENSRNOG00000013177;ENSRNOG00000006612	K04416+K04432
Environmental Information Processing	Signal transduction	Phosphatidylinositol signaling system	2	104	0.242159	0.757839	ko04070	ENSRNOG00000017020;ENSRNOG00000002051	K03084+K20279
Organismal Systems	Digestive system	Protein digestion and absorption	2	104	0.242159	0.757839	ko04974	ENSRNOG00000013628;ENSRNOG00000001254	K01346+K06238
Human Diseases	Neurodegenerative disease	Spinocerebellar ataxia	2	104	0.242159	0.757839	ko05017	ENSRNOG00000014686;ENSRNOG00000017912	K04893+K05853
Organismal Systems	Digestive system	Pancreatic secretion	2	107	0.252226	0.757839	ko04972	ENSRNOG00000013628;ENSRNOG00000017912	K01346+K05853
Human Diseases	Endocrine and metabolic diseases	AGE-RAGE signaling pathway in diabetic complications	2	111	0.265667	0.757839	ko04933	ENSRNOG00000007036;ENSRNOG00000018445	K04674+K09821
Human Diseases	Endocrine and metabolic diseases	Insulin resistance	2	113	0.27239	0.757839	ko04931	ENSRNOG00000018445;ENSRNOG00000042411	K09821+K04373
Environmental Information Processing	Signal transduction	TNF signaling pathway	2	119	0.292543	0.760589	ko04668	ENSRNOG00000018659;ENSRNOG00000006612	K05453+K04432
Organismal Systems	Sensory system	Inflammatory mediator regulation of TRP channels	2	121	0.299248	0.760589	ko04750	ENSRNOG00000001195;ENSRNOG00000006612	K04973+K04432
Organismal Systems	Endocrine system	Thyroid hormone signaling pathway	2	121	0.299248	0.760589	ko04919	ENSRNOG00000002832;ENSRNOG00000017912	K08231+K05853
Organismal Systems	Endocrine system	Growth hormone synthesis, secretion and action	2	121	0.299248	0.760589	ko04935	ENSRNOG00000013177;ENSRNOG00000006612	K04416+K04432
Organismal Systems	Nervous system	Dopaminergic synapse	2	139	0.358976	0.783562	ko04728	ENSRNOG00000008428;ENSRNOG00000028404	K04145+K15494
Human Diseases	Immune diseases	Primary immunodeficiency	2	140	0.362248	0.783562	ko05340	ENSRNOG00000018669;ENSRNOG00000002659	K11218+K08060
Cellular Processes	Cellular community - eukaryotes	Signaling pathways regulating pluripotency of stem cells	2	146	0.38175	0.783562	ko04550	ENSRNOG00000017392;ENSRNOG00000018669	K18497+K11218
Organismal Systems	Circulatory system	Adrenergic signaling in cardiomyocytes	2	151	0.397813	0.783562	ko04261	ENSRNOG00000018445;ENSRNOG00000017912	K09821+K05853
Genetic Information Processing	Folding, sorting and degradation	Ubiquitin mediated proteolysis	2	153	0.404186	0.783562	ko04120	ENSRNOG00000013177;ENSRNOG00000020950	K04416+K10601
Human Diseases	Cancers	Gastric cancer	2	157	0.416837	0.783562	ko05226	ENSRNOG00000007036;ENSRNOG00000017392	K04674+K18497
Environmental Information Processing	Signal transduction	HIF-1 signaling pathway	2	160	0.426239	0.783562	ko04066	ENSRNOG00000005854;ENSRNOG00000018911	K05465+K01103
Organismal Systems	Nervous system	Retrograde endocannabinoid signaling	2	165	0.441734	0.783562	ko04723	ENSRNOG00000027264;ENSRNOG00000056558	K13806+K05175
Environmental Information Processing	Signal transduction	Jak-STAT signaling pathway	2	176	0.475012	0.783562	ko04630	ENSRNOG00000014294;ENSRNOG00000018669	K05697+K11218
Human Diseases	Infectious diseases	Leishmaniasis	2	176	0.475012	0.783562	ko05140	ENSRNOG00000030431;ENSRNOG00000014294	K06752+K05697
Organismal Systems	Immune system	Th1 and Th2 cell differentiation	2	179	0.483883	0.783562	ko04658	ENSRNOG00000030431;ENSRNOG00000018669	K06752+K11218
Human Diseases	Cancer: overview	PD-L1 expression and PD-1 checkpoint pathway in cancer	2	181	0.489746	0.783562	ko05235	ENSRNOG00000006612;ENSRNOG00000014294	K04432+K05697
Cellular Processes	Cell growth and death	Necroptosis	2	184	0.498465	0.783562	ko04217	ENSRNOG00000006695;ENSRNOG00000018669	K10630+K11218
Organismal Systems	Development	Axon guidance	2	188	0.509943	0.783562	ko04360	ENSRNOG00000014367;ENSRNOG00000008332	K05114+K06226
Human Diseases	Substance dependence	Alcoholism	2	190	0.515619	0.783562	ko05034	ENSRNOG00000008428;ENSRNOG00000028404	K04145+K15494
Organismal Systems	Immune system	Hematopoietic cell lineage	2	195	0.529621	0.783562	ko04640	ENSRNOG00000030431;ENSRNOG00000018659	K06752+K05453
Human Diseases	Infectious diseases	Chagas disease (American trypanosomiasis)	2	197	0.535146	0.783562	ko05142	ENSRNOG00000007036;ENSRNOG00000012749	K04674+K03987
Organismal Systems	Immune system	Fc gamma R-mediated phagocytosis	2	198	0.537892	0.783562	ko04666	ENSRNOG00000017020;ENSRNOG00000007422	K03084+K05730
Organismal Systems	Immune system	T cell receptor signaling pathway	2	199	0.540627	0.783562	ko04660	ENSRNOG00000007422;ENSRNOG00000014294	K05730+K05697
Organismal Systems	Immune system	Natural killer cell mediated cytotoxicity	2	212	0.575175	0.786596	ko04650	ENSRNOG00000007422;ENSRNOG00000014294	K05730+K05697
Human Diseases	Infectious diseases	Kaposi sarcoma-associated herpesvirus infection	2	215	0.582879	0.786596	ko05167	ENSRNOG00000004726;ENSRNOG00000017392	K04443+K18497
Human Diseases	Cancers	Viral carcinogenesis	2	229	0.617488	0.795777	ko05203	ENSRNOG00000004726;ENSRNOG00000018669	K04443+K11218
Human Diseases	Infectious diseases	Measles	2	254	0.673812	0.821017	ko05162	ENSRNOG00000047076;ENSRNOG00000018669	K14216+K11218
Environmental Information Processing	Signal transduction	Phospholipase D signaling pathway	2	255	0.675921	0.821017	ko04072	ENSRNOG00000010219;ENSRNOG00000018445	K08732+K09821
Human Diseases	Infectious diseases	Salmonella infection	2	260	0.686302	0.826272	ko05132	ENSRNOG00000006612;ENSRNOG00000036829	K04432+K05750
Human Diseases	Neurodegenerative diseases	Huntington disease	2	290	0.743042	0.842773	ko05016	ENSRNOG00000052564;ENSRNOG00000018371	K00432+K07375
Human Diseases	Infectious diseases	Staphylococcus aureus infection	2	293	0.748211	0.842773	ko05150	ENSRNOG00000030431;ENSRNOG00000012749	K06752+K03987
Human Diseases	Immune diseases	Systemic lupus erythematosus	2	319	0.789422	0.84482	ko05322	ENSRNOG00000030431;ENSRNOG00000012749	K06752+K03987
Human Diseases	Infectious disease: viral	Human immunodeficiency virus 1 infection	2	341	0.819592	0.857059	ko05170	ENSRNOG00000042137;ENSRNOG00000006612	K12654+K04432
Environmental Information Processing	Signal transduction	Calcium signaling pathway	2	388	0.871548	0.89603	ko04020	ENSRNOG00000007445;ENSRNOG00000017912	K00476+K05853

## Sheet: 14d ceRNA network
Table S9. KEGG pathway analysis of genes in the Dex 14d group ceRNA network. Pathways with p values smaller than 0.05 were regarded as statistically significant enriched. Statistical test method: hypergeometric test / Fisher's exact test. FDR correction method: Benjamini and Hochberg.
KEGG_A_class	KEGG_B_class	Pathway	Input number (378)	Background number (7989)	p value	Corrected p Value	Pathway ID	Genes	K_IDs
Environmental Information Processing	Signal transduction	MAPK signaling pathway	7	311	4.3247e-05	0.00666005	ko04010	ENSRNOG00000002079;ENSRNOG00000018461;ENSRNOG00000014061;ENSRNOG00000002863;ENSRNOG00000018414;ENSRNOG00000007887;ENSRNOG00000008704	K04440+K05089+K04459+K04852+K05090+K04376+K04468
Metabolism	Global and overview maps	Metabolic pathways	5	1643	0.619212	0.638398	ko01100	ENSRNOG00000027697;ENSRNOG00000052564;ENSRNOG00000009440;ENSRNOG00000018937;ENSRNOG00000023238	K06210+K00432+K12319+K00799+K00901
Human Diseases	Infectious diseases	HTLV-I infection	4	336	0.0210602	0.236244	ko05166	ENSRNOG00000002079;ENSRNOG00000000451;ENSRNOG00000009705;ENSRNOG00000007887	K04440+K06752+K05856+K04376
Human Diseases	Cancers	Pathways in cancer	4	576	0.108137	0.458743	ko05200	ENSRNOG00000002079;ENSRNOG00000018461;ENSRNOG00000018414;ENSRNOG00000018937	K04440+K05089+K05090+K00799
Human Diseases	Infectious diseases	Pertussis	3	76	0.00175902	0.135445	ko05133	ENSRNOG00000002079;ENSRNOG00000007457;ENSRNOG00000012749	K04440+K04001+K03987
Human Diseases	Cancers	Choline metabolism in cancer	3	102	0.00406277	0.208556	ko05231	ENSRNOG00000002079;ENSRNOG00000018461;ENSRNOG00000023238	K04440+K05089+K00901
Organismal Systems	Development	Osteoclast differentiation	3	130	0.00797196	0.236244	ko04380	ENSRNOG00000002079;ENSRNOG00000009705;ENSRNOG00000018414	K04440+K05856+K05090
Cellular Processes	Cellular community - eukaryotes	Tight junction	3	173	0.0172367	0.236244	ko04530	ENSRNOG00000002079;ENSRNOG00000013836;ENSRNOG00000020246	K04440+K20638+K12755
Environmental Information Processing	Signal transduction	cGMP - PKG signaling pathway	3	176	0.0180386	0.236244	ko04022	ENSRNOG00000009440;ENSRNOG00000020246;ENSRNOG00000011227	K12319+K12755+K01540
Organismal Systems	Immune system	Th1 and Th2 cell differentiation	3	179	0.0188612	0.236244	ko04658	ENSRNOG00000002079;ENSRNOG00000000451;ENSRNOG00000009705	K04440+K06752+K05856
Organismal Systems	Immune system	Th17 cell differentiation	3	198	0.0245537	0.236244	ko04659	ENSRNOG00000002079;ENSRNOG00000000451;ENSRNOG00000009705	K04440+K06752+K05856
Cellular Processes	Cellular community - eukaryotes	Focal adhesion	3	210	0.02858	0.236244	ko04510	ENSRNOG00000002079;ENSRNOG00000018461;ENSRNOG00000020246	K04440+K05089+K12755
Environmental Information Processing	Signal transduction	cAMP signaling pathway	3	220	0.0321898	0.236244	ko04024	ENSRNOG00000002079;ENSRNOG00000020246;ENSRNOG00000011227	K04440+K12755+K01540
Cellular Processes	Cell motility	Regulation of actin cytoskeleton	3	222	0.0329395	0.236244	ko04810	ENSRNOG00000018461;ENSRNOG00000020246;ENSRNOG00000036829	K05089+K12755+K05750
Human Diseases	Infectious diseases	Salmonella infection	3	260	0.0489126	0.313856	ko05132	ENSRNOG00000002079;ENSRNOG00000020246;ENSRNOG00000036829	K04440+K12755+K05750
Environmental Information Processing	Signal transduction	Ras signaling pathway	3	335	0.0895408	0.4424	ko04014	ENSRNOG00000002079;ENSRNOG00000018461;ENSRNOG00000018414	K04440+K05089+K05090
Human Diseases	Endocrine and metabolic diseases	Type II diabetes mellitus	2	52	0.0117986	0.236244	ko04930	ENSRNOG00000002079;ENSRNOG00000002863	K04440+K04852
Organismal Systems	Nervous system	Long-term depression	2	63	0.0170051	0.236244	ko04730	ENSRNOG00000001313;ENSRNOG00000009440	K04535+K12319
Cellular Processes	Transport and catabolism	Mitophagy - animal	2	71	0.0212996	0.236244	ko04137	ENSRNOG00000002079;ENSRNOG00000014666	K04440+K15590
Organismal Systems	Endocrine system	Thyroid hormone synthesis	2	74	0.0230149	0.236244	ko04918	ENSRNOG00000052564;ENSRNOG00000011227	K00432+K01540
Metabolism	Metabolism of other amino acids	Glutathione metabolism	2	75	0.0235991	0.236244	ko00480	ENSRNOG00000052564;ENSRNOG00000018937	K00432+K00799
Organismal Systems	Digestive system	Bile secretion	2	76	0.0241894	0.236244	ko04976	ENSRNOG00000007041;ENSRNOG00000011227	K05681+K01540
Cellular Processes	Cellular community - eukaryotes	Adherens junction	2	78	0.0253881	0.236244	ko04520	ENSRNOG00000034025;ENSRNOG00000008704	K05698+K04468
Organismal Systems	Digestive system	Salivary secretion	2	86	0.0304193	0.236244	ko04970	ENSRNOG00000009440;ENSRNOG00000011227	K12319+K01540
Cellular Processes	Cellular community - eukaryotes	Gap junction	2	91	0.0337491	0.236244	ko04540	ENSRNOG00000018461;ENSRNOG00000009440	K05089+K12319
Organismal Systems	Immune system	Complement and coagulation cascades	2	91	0.0337491	0.236244	ko04610	ENSRNOG00000007457;ENSRNOG00000012749	K04001+K03987
Organismal Systems	Digestive system	Protein digestion and absorption	2	104	0.0430338	0.288139	ko04974	ENSRNOG00000014816;ENSRNOG00000011227	K05612+K01540
Human Diseases	Infectious diseases	Toxoplasmosis	2	121	0.0564302	0.34761	ko05145	ENSRNOG00000002079;ENSRNOG00000000451	K04440+K06752
Environmental Information Processing	Signal transduction	FoxO signaling pathway	2	134	0.0675347	0.387097	ko04068	ENSRNOG00000002079;ENSRNOG00000008704	K04440+K04468
Organismal Systems	Circulatory system	Vascular smooth muscle contraction	2	140	0.0728883	0.400886	ko04270	ENSRNOG00000009440;ENSRNOG00000020246	K12319+K12755
Organismal Systems	Endocrine system	Oxytocin signaling pathway	2	160	0.0916695	0.4424	ko04921	ENSRNOG00000009440;ENSRNOG00000020246	K12319+K12755
Organismal Systems	Nervous system	Retrograde endocannabinoid signaling	2	165	0.0965704	0.4424	ko04723	ENSRNOG00000002079;ENSRNOG00000014862	K04440+K05186
Human Diseases	Cardiovascular diseases	Fluid shear stress and atherosclerosis	2	167	0.0985521	0.4424	ko05418	ENSRNOG00000002079;ENSRNOG00000018937	K04440+K00799
Environmental Information Processing	Signal transduction	Wnt signaling pathway	2	169	0.100545	0.4424	ko04310	ENSRNOG00000002079;ENSRNOG00000008704	K04440+K04468
Organismal Systems	Development	Axon guidance	2	188	0.120031	0.458743	ko04360	ENSRNOG00000014367;ENSRNOG00000020246	K05114+K12755
Organismal Systems	Immune system	Hematopoietic cell lineage	2	195	0.127438	0.458743	ko04640	ENSRNOG00000000451;ENSRNOG00000018414	K06752+K05090
Human Diseases	Infectious diseases	Chagas disease (American trypanosomiasis)	2	197	0.129574	0.458743	ko05142	ENSRNOG00000002079;ENSRNOG00000012749	K04440+K03987
Organismal Systems	Immune system	T cell receptor signaling pathway	2	199	0.13172	0.458743	ko04660	ENSRNOG00000002079;ENSRNOG00000009705	K04440+K05856
Human Diseases	Infectious disease: bacterial	Yersinia infection	2	218	0.152503	0.463222	ko05135	ENSRNOG00000002079;ENSRNOG00000009705	K04440+K05856
Organismal Systems	Immune system	Intestinal immune network for IgA production	2	234	0.170491	0.463222	ko04672	ENSRNOG00000000451;ENSRNOG00000004405	K06752+K13073
Environmental Information Processing	Signal transduction	Phospholipase D signaling pathway	2	255	0.19463	0.463222	ko04072	ENSRNOG00000018461;ENSRNOG00000023238	K05089+K00901
Environmental Information Processing	Signaling molecules and interaction	Cell adhesion molecules (CAMs)	2	259	0.199283	0.463222	ko04514	ENSRNOG00000000451;ENSRNOG00000027954	K06752+K06809
Human Diseases	Infectious diseases	Tuberculosis	2	289	0.234586	0.463222	ko05152	ENSRNOG00000002079;ENSRNOG00000000451	K04440+K06752
Human Diseases	Neurodegenerative diseases	Huntington disease	2	290	0.235772	0.463222	ko05016	ENSRNOG00000002079;ENSRNOG00000052564	K04440+K00432
Human Diseases	Infectious diseases	Staphylococcus aureus infection	2	293	0.239333	0.463222	ko05150	ENSRNOG00000000451;ENSRNOG00000012749	K06752+K03987
Environmental Information Processing	Signal transduction	Rap1 signaling pathway	2	308	0.257186	0.463222	ko04015	ENSRNOG00000018461;ENSRNOG00000018414	K05089+K05090
Human Diseases	Immune diseases	Systemic lupus erythematosus	2	319	0.27031	0.463222	ko05322	ENSRNOG00000000451;ENSRNOG00000012749	K06752+K03987
Environmental Information Processing	Signaling molecules and interaction	Neuroactive ligand-receptor interaction	2	372	0.333385	0.482105	ko04080	ENSRNOG00000014862;ENSRNOG00000013588	K05186+K05193
Human Diseases	Cancers	Transcriptional misregulation in cancers	2	386	0.349876	0.489249	ko05202	ENSRNOG00000018414;ENSRNOG00000007887	K05090+K04376
Environmental Information Processing	Signal transduction	Calcium signaling pathway	2	388	0.352223	0.489249	ko04020	ENSRNOG00000018461;ENSRNOG00000002863	K05089+K04852
Human Diseases	Infectious diseases	Epstein-Barr virus infection	2	427	0.397418	0.51002	ko05169	ENSRNOG00000002079;ENSRNOG00000000451	K04440+K06752
Environmental Information Processing	Signal transduction	PI3K-Akt signaling pathway	2	478	0.454442	0.512722	ko04151	ENSRNOG00000018461;ENSRNOG00000018414	K05089+K05090
