# Supplementary material for: Transcription analyses of differentially expressed mRNAs, lncRNAs, circRNAs, and miRNAs in the growth plate of rats with glucocorticoid-induced growth retardation
Source: PeerJ. 2023 Jan 16;11:e14603. doi: 10.7717/peerj.14603 (PMC9851049; doi:10.7717/peerj.14603)
Supplement: Supplemental Information 13 [file peerj-11-14603-s013.zip]

Archive with 11 entries (9 files):
- raw data/Figure 1 raw data/
- raw data/Figure 1 raw data/~$Figure 1A raw data.xlsx
- raw data/Figure 1 raw data/Figure 1A raw data.xlsx
- raw data/Figure 1 raw data/Figure 1B raw data.xlsx
- raw data/Figure 1 raw data/Figure 1C raw data.xlsx
- raw data/Figure 1 raw data/Figure 1E raw data.xlsx
- raw data/Figure 2 raw data/
- raw data/Figure 2 raw data/Figure 2A raw data.xlsx
- raw data/Figure 2 raw data/Figure 2B raw data.xlsx
- raw data/Figure 4 raw data.xlsx
- raw data/Figure S3 raw data.xlsx
