# Supplementary material for: Transcription analyses of differentially expressed mRNAs, lncRNAs, circRNAs, and miRNAs in the growth plate of rats with glucocorticoid-induced growth retardation
Source: PeerJ. 2023 Jan 16;11:e14603. doi: 10.7717/peerj.14603 (PMC9851049; doi:10.7717/peerj.14603)
Supplement: Supplemental Information 13 [file peerj-11-14603-s013.zip › raw data/Figure 1 raw data/Figure 1A raw data.xlsx]

## Sheet: Sheet1
group	tissue_number	rat_number	D14_1(mm)	D14_2(mm)	D14_3(mm)	D14 mean(mm)	D21_1(mm)	D21_2(mm)	D21_3(mm)	D21 mean(mm)	D28_1(mm)	D28_2(mm)	D28_3(mm)	D28 mean(mm)
control_14d	8	4	107.8	106.76	106.77	107.11	129.06	129.07	131.87	130	159.24	158.68	159.95	159.29
control_14d	10	6	97.3	97.06	96.68	97.0133	116.59	114.28	115.49	115.453	141.96	140.34	140.99	141.097
control_14d	13	13	102.25	102.64	103.08	102.657	122.33	123.83	121.74	122.633	161.65	159.58	159.45	160.227
control_14d	19	14	101.21	98.89	105.22	101.773	131.22	130.21	134	131.81	147.5	147.22	149.17	147.963
control_14d	22	18	98.27	99.36	99.13	98.92	128.57	124.36	129.86	127.597	149.6	150.29	149.45	149.78
control_14d	30	34	103.74	105.48	102.39	103.87	125.34	130.33	127.31	127.66	152.55	151.84	151.84	152.077
control_7d	2	2	96	95.52	97.27	96.2633	122.94	118.1	119.27	120.103
control_7d	6	9	99.36	105.04	104.11	102.837	124.09	124.05	124.48	124.207
control_7d	4	11	91.22	93.83	93.92	92.99	110.51	109.18	110.74	110.143
control_7d	15	15	103.71	104.01	105.54	104.42	128.66	126	131.27	128.643
control_7d	17	17	97.65	100.71	101.72	100.027	128.08	130.49	128	128.857
control_7d	25	29	102.64	97.73	101.02	100.463	125.73	126.81	126.96	126.5
control_7d	28	30	102.23	101.04	102.12	101.797	125.64	125.63	126.32	125.863
dex_14d	7	3	104.74	103.75	104.94	104.477	122.1	119.58	119.59	120.423	131.65	130.76	130.9	131.103
dex_14d	9	7	97.82	97.19	97.19	97.4	106.3	108.41	105.67	106.793	119.27	121.37	120.84	120.493
dex_14d	11	10	97.33	96.94	96.97	97.08	109.51	106.97	108.27	108.25	120.67	121.32	120.13	120.707
dex_14d	12	12	95.52	98.57	96.75	96.9467	108.51	107.42	106.79	107.573	129.7	129.66	129.64	129.667
dex_14d	23	19	98.9	98.66	99.21	98.9233	116.33	111.5	112.78	113.537	124.3	125.36	125.68	125.113
dex_14d	21	20	103.92	101.26	102.78	102.653	118.61	116	117.84	117.483	132.38	131.97	132.5	132.283
dex_14d	20	22	101.34	103.76	100.55	101.883	110.87	116.94	116.08	114.63	127.77	127.7	126.92	127.463
dex_14d	29	25	106.98	105.26	104.59	105.61	107.51	110.6	114.64	110.917	124.68	125.53	120.45	123.553
dex_14d	31	28	101.54	101.22	103.37	102.043	104.8	107.3	107.57	106.557	125.53	125.85	126.82	126.067
dex_14d	32	31	94.21	96.76	95.38	95.45	107.51	104.71	110.12	107.447	120.45	120.69	120.54	120.56
dex_7d	1	1	101.54	99.02	99.37	99.9767	116.16	115.28	116.24	115.893
dex_7d	3	5	92.28	93.51	93.12	92.97	109.14	107.55	108.61	108.433
dex_7d	5	8	100.03	100.03	101.53	100.53	107.7	106.78	106.08	106.853
dex_7d	16	16	98.98	103.8	100.31	101.03	115.38	113.54	113.43	114.117
dex_7d	18	21	98.68	98.47	98.06	98.4033	118.76	115.91	112.11	115.593
dex_7d	14	23	105.77	102.88	101.59	103.413	111.75	110.98	111.46	111.397
dex_7d	24	26	104.96	102.69	102	103.217	116.41	116.16	113.24	115.27
dex_7d	27	27	102.52	101.8	100.26	101.527	113.48	114.28	114.11	113.957
dex_7d	26	32	98.47	100.1	100.92	99.83	112.7	111.85	115.1	113.217
