# Supplementary material for: Transcription analyses of differentially expressed mRNAs, lncRNAs, circRNAs, and miRNAs in the growth plate of rats with glucocorticoid-induced growth retardation
Source: PeerJ. 2023 Jan 16;11:e14603. doi: 10.7717/peerj.14603 (PMC9851049; doi:10.7717/peerj.14603)
Supplement: Supplemental Information 13 [file peerj-11-14603-s013.zip › raw data/Figure 1 raw data/Figure 1B raw data.xlsx]

## Sheet: Sheet1
group	tissue_number	rat_number	left tibia 1(mm)	left tibia 2(mm)	left tibia 3(mm)	right tibia 1(mm)	right tibia 2(mm)	right tibia 3(mm)	Tibia mean length(mm)	left femur 1(mm)	left femur 2(mm)	left femur 3(mm)	right femur 1(mm)	right femur 2(mm)	right femur 3(mm)	femur mean length(mm)
control_14d	8	4	29.53	29.8	29.24	30.71	30.84	30.63	30.13	23.43	23.93	23.94	23.52	23.66	23.66	23.69
control_14d	10	6	27.39	26.72	27.33	25.77	27.41	27.1	26.95	21.73	21.13	21.64	21.37	21.37	21.41	21.4417
control_14d	13	13	31.14	30.63	30.5	29.55	29.55	29.69	30.18	23.45	23.04	22.86	22.43	22.66	22.39	22.805
control_14d	19	14	29.2	29.06	19	28.39	28.24	28.32	28.67	22.79	22.24	22.23	22.24	22.23	22.84	22.4283
control_14d	22	18	29.12	29.8	22	28.45	28.52	28.06	28.925	22.29	22.26	22.13	22.06	21.87	22.44	22.175
control_14d	30	34	29.82	29.53	30.83	29.14	28.92	28.63	29.4783	23.06	23.68	23.52	22.82	22.37	22.13	22.93
control_7d	2	2	21.93	22.28	22.28	22.46	22.09	22.23	22.21	16.97	17.19	17.41	17.89	18	18.95	17.735
control_7d	4	11	23.24	22.37	22.46	19.74	20.8	21.17	21.63	17.26	17.21	16.95	16.99	17.93	17.15	17.2483
control_7d	6	9	22.9	23.29	22.98	22.97	22.98	23.49	23.1	18.55	18.8	18.8	18.99	18.72	19.45	18.885
control_7d	15	15	24.22	24.71	26	25.69	25.41	25.51	25.2567	19.58	19.38	19.77	18.67	19.27	18.75	19.2367
control_7d	17	17	22.84	23.5	23.02	24.31	23.3	24.33	23.55	18.6	18.8	18.43	19.19	19.41	19.15	18.93
control_7d	25	29	23.93	23.83	24.23	23.46	23.45	23.86	23.7933	19.54	18.91	18.77	18.89	19.11	18.94	19.0267
control_7d	28	30	/	/	/	24.6	25.14	24.67	24.8033	18.48	18.29	18.08	18.58	18.19	18.35	18.3283
dex_14d	7	3	25.39	26.27	24.97	26	25.45	25.41	25.58	20.08	19.73	19.74	19.4	20.07	19.32	19.7233
dex_14d	9	7	21.94	22.03	22.16	23.04	21.9	22.21	22.21	18.7	18.2	18.08	18.36	18.1	18.33	18.295
dex_14d	11	10	22.89	23.01	22.85	23.13	23.14	22.23	22.88	18.83	18.59	18.41	19.11	18.89	18.89	18.7867
dex_14d	12	12	24.2	23.73	23.33	24.05	24	23.97	23.88	18.86	18.6	19.31	19.73	18.84	18.92	19.0433
dex_14d	20	22	24.86	24.28	20	25.91	24.88	24.88	24.9217	19.51	19.15	19.65	19.34	19.49	19.18	19.3867
dex_14d	21	20	23.04	24.04	21	22.78	22.64	22.88	23.4583	19.96	19.76	19.75	19.9	19.9	19.87	19.8567
dex_14d	23	19	24.39	23.98	23	22.16	22.62	22.87	23.3333	19.57	19.04	18.22	18.12	18.15	18.18	18.5467
dex_14d	29	25	24.38	24.07	23.93	23.64	25.33	23.59	24.1567	18.99	18.83	19.34	18.79	18.92	18.95	18.97
dex_14d	31	28	24.93	24.18	24.19	24.26	24.07	24.29	24.32	18.28	18.59	18.42	18.84	18.73	18.6	18.5767
dex_14d	32	31	22.69	23.02	22.52	22.42	22.54	22.92	22.685	18.16	18.94	18.35	18.15	18.03	18.56	18.365
dex_7d	1	1	21.24	20.88	21.33	22.1	21.36	21.17	21.35	16.6	16.89	16.49	16.13	16.43	16.43	16.495
dex_7d	3	5	20.76	21.27	21.27	20.86	20.44	20.43	20.84	16.84	16.49	16.49	16.68	16.68	16.71	16.6483
dex_7d	5	8	20.84	20.16	19.92	19.92	20.42	19.94	20.2	16.25	16.25	16.1	15.78	16.07	16.07	16.0867
dex_7d	14	23	22.89	22.2	22.16	22.06	21.89	22.04	22.2067	17.44	17.75	16.96	17.21	17.21	17.08	17.275
dex_7d	16	16	22.94	22.33	22.36	22.28	22.02	22.5	22.405	16.94	16.92	17.05	17.06	17.48	16.85	17.05
dex_7d	18	21	21.61	20.06	20.95	22.98	22.51	22.38	21.7483	17.35	17.32	17.19	17.04	17.05	17.13	17.18
dex_7d	24	26	21.52	21.37	21.49	20.63	20.8	20.45	21.0433	16.8	16.39	16.39	17.03	16.96	16.72	16.715
dex_7d	26	32	21.28	21.76	22.1	20.53	21.59	21.55	21.4683	16.57	16.57	16.59	17.23	16.99	16.92	16.8117
dex_7d	27	27	20.73	19.86	20.01	20.35	20.28	21.92	20.525	16.31	16.01	16	17.02	16.81	16.41	16.4267
