# Supplementary material for: Transcription analyses of differentially expressed mRNAs, lncRNAs, circRNAs, and miRNAs in the growth plate of rats with glucocorticoid-induced growth retardation
Source: PeerJ. 2023 Jan 16;11:e14603. doi: 10.7717/peerj.14603 (PMC9851049; doi:10.7717/peerj.14603)
Supplement: Supplemental Information 13 [file peerj-11-14603-s013.zip › raw data/Figure 1 raw data/Figure 1C raw data.xlsx]

## Sheet: Sheet3
group	tissue_number	rat_number	D14(g)	D15(g)	D16(g)	D17(g)	D18(g)	D19(g)	D20(g)	D21(g)	D22(g)	D23(g)	D24(g)	D25(g)	D26(g)	D27(g)	D28(g)
dex_7d	1	1	31.5	29.5	29.4	30.2	32.2	34.4	35.2	40
dex_7d	3	5	29	27.2	27.3	27.7	28.9	31	32.4	35.7
dex_7d	5	8	32.1	33.3	34.6	33.9	33.8	33.8	34.3	34.6
dex_7d	14	23	35	33	33.4	34.9	38.1	40	41.8	44.4
dex_7d	16	16	34.4	32.5	32.6	34.7	37.6	39.3	40.7	43.4
dex_7d	18	21	35.3	33.9	33.3	35.5	38.5	40.8	43.3	47
dex_7d	24	26	34.7	32.2	32.3	33.5	35.4	37.8	39.4	40.9
dex_7d	26	32	34.1	31.8	31.5	32.1	33.7	35.8	38.9	41.4
dex_7d	27	27	34.1	31.7	31.6	32.9	35.5	37.1	37.7	38.3
control_7d	2	2	30.9	32.8	34.7	35.8	37.7	42.4	45.5	51.5
control_7d	4	11	26.3	29.9	33.1	33.1	33.6	34.8	37.9	42.4
control_7d	6	9	37.8	40.1	42.8	41.2	43.5	48.5	51.9	59.2
control_7d	15	15	36.4	38.5	40	42.6	47	52.4	59.4	65.5
control_7d	17	17	35.1	36.7	37.9	40.5	45.5	51.1	55.8	61.9
control_7d	25	29	34.7	35.3	36.8	40.1	43.1	47.6	51.6	56.1
control_7d	28	30	35.9	36	37.7	39.5	43.4	50.2	54.7	57.7
dex_14d	7	3	40	38.5	37.8	37.5	38.7	40.4	41.2	46.6	48.1	50.8	53.4	55	58.3	60	61.3
dex_14d	9	7	27.6	28.9	30.9	29.6	30	31.4	32.3	35.5	36.1	38.6	41.2	42.1	45.1	45.9	48.7
dex_14d	11	10	30.9	29.1	29.9	30.5	30.9	32.2	33.6	36	37	38.8	40.9	42.3	44.5	45.7	48.7
dex_14d	12	12	32	30	29	29.9	32.3	34.1	35.5	37.7	40.9	43.1	45.6	47.7	49.2	53.6	55
dex_14d	20	22	34.1	31.8	32.5	32.6	35.4	37.4	40.1	39.1	39.3	42.1	47.1	48.5	51.3	53.5	56.8
dex_14d	21	20	34.3	32.4	32.7	35.6	37.6	39.2	42.7	43.3	47.9	50.5	53.5	56.1	59.1	62.4	65.4
dex_14d	23	19	35.2	33.7	33.6	35.7	38.3	37.2	39.9	42.2	41.8	44.7	47.4	49.2	51.6	53.6	56.3
dex_14d	29	25	35.7	32.8	33	33.8	35.1	37.2	38.6	39.6	42.3	45.1	46.5	49.9	51.5	53.1	55.8
dex_14d	31	28	33.4	30.7	31	31.9	32.7	33.3	34.5	36.7	37.4	39.4	41.2	44.5	46.3	48.5	51.3
dex_14d	32	31	31	28	28.6	30	30.5	33.6	34.9	36.2	38.2	39.7	40.9	43.9	45.6	48.8	50.6
control_14d	8	4	39.1	41	44	47.6	50.7	54.4	58.1	67.2	72.5	79.9	87.6	94.9	102.8	106.4	113.1
control_14d	10	6	28.1	30.6	32	33.6	33.8	35.2	38.7	44	47.9	51.6	55	61.5	66.4	68.4	77.2
control_14d	13	13	37.4	40.7	43.7	45.9	49.7	50.1	55	61.1	68.2	76	81.3	88.8	95.9	105.2	109.5
control_14d	19	14	35.4	37.1	38.9	41.5	45.7	51.6	57.9	64.5	70.1	75.8	82.4	90.1	97.8	102.8	110.9
control_14d	22	18	34	36.2	37.9	40.1	44.3	48.6	53.9	60.4	65.6	69.2	74.7	82.2	88.7	95.5	101.4
control_14d	30	34	35.8	37.2	38.9	41.9	47.1	53.5	59.2	64.4	67.3	75.5	78.8	88.7	94.4	101.3	108.9
