# Supplementary material for: Transcription analyses of differentially expressed mRNAs, lncRNAs, circRNAs, and miRNAs in the growth plate of rats with glucocorticoid-induced growth retardation
Source: PeerJ. 2023 Jan 16;11:e14603. doi: 10.7717/peerj.14603 (PMC9851049; doi:10.7717/peerj.14603)
Supplement: Supplemental Information 13 [file peerj-11-14603-s013.zip › raw data/Figure 1 raw data/Figure 1E raw data.xlsx]

## Sheet: Sheet1
group	tissue_number	growth plate widths(μm）	R+P zones(μm）	H zones(μm）
dex_7d	1	602.66	376.92	251.28
dex_7d	3	594.84	405.65	187.01
dex_7d	5	489.27	329.54	178.48
dex_7d	14	601.957	412.879	195.566
dex_7d	16	609.205	412.095	185.756
dex_7d	18	664.736	394.549	261.724
dex_7d	24	554.44	347.028	209.361
dex_7d	26	693.919	484.859	215.364
dex_7d	27	590.304	426.137	160.234
control_7d	2	859.56	539.47	317
control_7d	4	753.37	470.39	294.67
control_7d	6	974.03	584.42	408.15
control_7d	15	909.279	508.857	392.321
control_7d	17	918.308	487.107	408.956
control_7d	25	774.717	400.192	373.296
control_7d	28	747.788	384.749	380.891
dex_14d	7	488.58	315.46	181.59
dex_14d	9	609.92	404.05	209.39
dex_14d	11	420.28	251.05	219.52
dex_14d	12	460.25	275.79	171.71
dex_14d	20	503.548	337.258	187.989
dex_14d	21	605.315	420.365	191.398
dex_14d	23	511.406	352.347	171.375
dex_14d	29	449.334	267.883	197.04
dex_14d	31	470.875	302.844	176.038
dex_14d	32	459.355	304.945	162.029
control_14d	8	582.92	249.04	310.93
control_14d	10	638.06	354.86	308.14
control_14d	19	741.81	381.64	377.32
control_14d	22	675.141	337.355	370.438
control_14d	30	723.977	266.916	413.293
