# Supplementary material for: Transcription analyses of differentially expressed mRNAs, lncRNAs, circRNAs, and miRNAs in the growth plate of rats with glucocorticoid-induced growth retardation
Source: PeerJ. 2023 Jan 16;11:e14603. doi: 10.7717/peerj.14603 (PMC9851049; doi:10.7717/peerj.14603)
Supplement: Supplemental Information 13 [file peerj-11-14603-s013.zip › raw data/Figure 2 raw data/Figure 2A raw data.xlsx]

## Sheet: Sheet1
group	tissue number	positive cell	all	count1(%)	positive cell	all	count2(%)	positive cell	all	count3(%)	mean(%)
dex_7d	1	1	81	1.23457	5	91	5.49451	3	82	3.65854	3.46254
dex_7d	3	3	81	3.7037	3	71	4.22535	2	60	3.33333	3.75413
dex_7d	14	4	65	6.15385	3	56	5.35714	2	79	2.53165	4.68088
dex_7d	26	2	43	4.65116	2	44	4.54545	3	65	4.61538	4.604
control_7d	2	1	109	0.917431	2	122	1.63934	1	110	0.909091	1.15529
control_7d	4	1	62	1.6129	3	82	3.65854	2	64	3.125	2.79881
control_7d	15	2	92	2.17391	1	123	0.813008	2	93	2.15054	1.71249
control_7d	25	1	115	0.869565	3	97	3.09278	3	139	2.15827	2.04021
dex_14d	29	8	85	9.41176	6	87	6.89655	4	74	5.40541	7.23791
dex_14d	20	12	92	13.0435	10	72	13.8889	5	67	7.46269	11.47
dex_14d	23	6	64	9.375	11	99	11.1111	8	84	9.52381	10
control_14d	30	2	63	3.1746	3	60	5	5	83	6.0241	4.73
control_14d	19	2	61	3.27869	5	117	4.2735	5	95	5.26316	4.27
control_14d	22	3	58	5.17241	3	90	3.33333	4	106	3.77358	4.09
control_14d	10	3	64	4.6875	5	134	3.73134	4	127	3.14961	3.85615
