# Supplementary material for: Transcription analyses of differentially expressed mRNAs, lncRNAs, circRNAs, and miRNAs in the growth plate of rats with glucocorticoid-induced growth retardation
Source: PeerJ. 2023 Jan 16;11:e14603. doi: 10.7717/peerj.14603 (PMC9851049; doi:10.7717/peerj.14603)
Supplement: Supplemental Information 13 [file peerj-11-14603-s013.zip › raw data/Figure 2 raw data/Figure 2B raw data.xlsx]

## Sheet: Sheet1
group	tissue number	positive cell	all	count1(%)	positive cell	all	count2(%)	positive cell	all	count3(%)	mean(%)
dex_7d	3	37	83	44.5783	38	90	42.2222	32	90	35.5556	40.7854
dex_7d	14	70	179	39.1061	48	116	41.3793	65	167	38.9222	39.8025
dex_7d	27	41	118	34.7458	42	103	40.7767	42	102	41.1765	38.8996
control_7d	4	55	123	44.7154	61	120	50.8333	34	68	50	48.5163
control_7d	15	55	119	46.2185	43	83	51.8072	69	143	48.2517	48.7592
control_7d	28	55	115	47.8261	52	108	48.1481	59	119	49.5798	48.518
dex_14d	7	46	108	42.5926	43	93	46.2366	36	83	43.3735	44.0675
dex_14d	20	42	94	44.6809	45	115	39.1304	34	80	42.5	42.1038
dex_14d	23	41	99	41.4141	42	93	45.1613	37	84	44.0476	43.541
control_14d	8	62	123	50.4065	42	76	55.2632	80	155	51.6129	52.4275
control_14d	19	69	138	50	52	103	50.4854	60	98	61.2245	53.9033
control_14d	22	67	117	57.265	75	116	64.6552	45	77	58.4416	60.1206
