# Supplementary material for: Transcription analyses of differentially expressed mRNAs, lncRNAs, circRNAs, and miRNAs in the growth plate of rats with glucocorticoid-induced growth retardation
Source: PeerJ. 2023 Jan 16;11:e14603. doi: 10.7717/peerj.14603 (PMC9851049; doi:10.7717/peerj.14603)
Supplement: Supplemental Information 13 [file peerj-11-14603-s013.zip › raw data/Figure 4 raw data.xlsx]

## Sheet: Sheet1
gene	control_7d_1	control_7d_2	control_7d_3	Dex_7d_1	Dex_7d_2	Dex_7d_3	control_14d_1	control_14d_2	control_14d_3	Dex_14d_1	Dex_14d_2	Dex_14d_3
Foxp1	0.97	1.05	0.98	0.58	0.6	0.52	1.07387	0.95822	0.971812	0.626734	0.722495	0.636809
Foxo3	1.09	1.14	0.81	1.19	1.31	1.17	0.94	1.01	1.05	2.62	2.54	2.52
Yap1	1.01	1	0.99	2.67	2.97	2.56	0.98	1.01	1.01	2.71	2.77	2.3
Lef1	1.04	0.96	1	0.52	0.55	0.54	1.05	1.05	0.91	0.41	0.39	0.45
miR-483-3p	1.17588	0.938332	0.906321	2.05455	1.60276	1.91233	1.09281	0.942438	0.970964	1.55308	1.99611	1.65383
miR-127-3p	1.1771	0.960528	0.884455	1.92505	1.73025	1.84124	1.13408	0.870668	1.01275	1.48374	1.79322	1.76288
miR-140-3p	0.903143	1.11619	0.991986	1.81003	1.82469	1.7896	1.13523	0.926785	0.950465	2.22632	3.29007	2.38631
miR-150-3p	0.990409	0.988193	1.02175	0.419875	0.367848	0.385193	1.12841	1.0123	0.875437	0.235883	0.224635	0.23494
